# Supplementary material for: A structural intermediate pre-organizes the add adenine riboswitch for ligand recognition
Source: Nucleic Acids Res. 2021 May 8;49(10):5891–904. doi: 10.1093/nar/gkab307 (PMC8191784; doi:10.1093/nar/gkab307)
Supplement: gkab307_Supplemental_Files [file gkab307_supplemental_files.zip]

Archive with 2 entries (2 files):
- St-Pierre.NAR-Supp.2020 accepted revision.pdf
- Supp Table S1.xlsx
