# Supplementary material for: A structural intermediate pre-organizes the add adenine riboswitch for ligand recognition
Source: Nucleic Acids Res. 2021 May 8;49(10):5891–904. doi: 10.1093/nar/gkab307 (PMC8191784; doi:10.1093/nar/gkab307)
Supplement: gkab307_Supplemental_Files [file gkab307_supplemental_files.zip › Supp Table S1.xlsx]

## Sheet: Sheet1
	Supplementary Table S1. smFRET parameters calculated for obtained histograms.
			Nbr molecules	Centre ± s.d.	Width ± s.d.
	Figure 2A	10 mM NaCl	1000	0.346±0.003	0.136±0.007
				0.921±0.005	0.06±0.01
		10 mM NaCl, 10 mM MgCl2	1119	0.919±0.001	0.061±0.002
		10 mM NaCl, 10 mM MgCl2, 1 mM DAP	1519	0.917±0.001	0.063±0.002
	Figure 2B	10 mM NaCl, 50 µM MgCl2	214	0.320±0.004	0.118±0.009
				0.491±0.006	0.10±0.01
				0.901±0.006	0.08±0.01
	Figure 2D	10 mM NaCl	998	0.353±0.001	0.127±0.003
		10 mM NaCl, 10 mM MgCl2	1000	0.604±0.002	0.183±0.004
		10 mM NaCl, 10 mM MgCl2, 1 mM DAP	966	0.537±0.007	0.22±0.02
				0.910±0.001	0.049±0.002
	Figure 3A	No NaCl	800	0.320±0.004	0.119±0.006
				0.480±0.006	0.092±0.012
				0.837±0.029	0.136±0.07
		100 mM NaCl	1010	0.351±0.002	0.091±0.006
				0.482±0.003	0.105±0.003
				0.875±0.006	0.136±0.07
		250 mM NaCl	780	0.281±0.009	0.112±0.002
				0.479±0.005	0.109±0.003
				0.891±0.006	0.095±0.007
	Figure 3D	250 mM NaCl, no urea	878	0.279±0.002	0.093±0.007
				0.430±0.005	0.138±0.009
				0.881±0.009	0.121±0.005
		250 mM NaCl, 1 M urea	830	0.281±0.008	0.086±0.006
				0.420±0.012	0.132±0.007
				0.891±0.005	0.118±0.004
		250 mM NaCl, 4 M urea	826	0.341±0.006	0.112±0.006
				0.441±0.009	0.110±0.01
				0.820±0.005	0.124±0.01
	Figure 4A	10 mM NaCl	1000	0.599±0.002	0.210±0.004
		10 mM NaCl, 10 mM MgCl2	1000	0.691±0.003	0.249±0.003
		10 mM NaCl, 10 mM MgCl2, 1 mM DAP	1000	0.690±0.002	0.229±0.005
	Figure 4B	10 mM NaCl	1000	0.579±0.001	0.212±0.002
		10 mM NaCl, 10 mM MgCl2	1000	0.629±0.001	0.203±0.002
		10 mM NaCl, 10 mM MgCl2, 1 mM DAP	1000	0.689±0.001	0.221±0.003
	Figure 5A	10 mM NaCl	1000	0.566±0.003	0.232±0.008
		10 mM NaCl, 10 mM MgCl2	1000	0.371±0.002	0.153±0.004
		10 mM NaCl, 10 mM MgCl2, 1 mM DAP	1000	0.313±0.002	0.151±0.004
	Figure 5B	10 mM NaCl	1000	0.588±0.002	0.156±0.004
		10 mM NaCl, 10 mM MgCl2	1000	0.479±0.002	0.181±0.005
		10 mM NaCl, 10 mM MgCl2, 1 mM DAP	1000	0.372±0.002	0.179±0.005
	Figure 6A	10 mM NaCl	780	0.354±0.005	0.13±0.01
				0.595±0.003	0.142±0.006
		10 mM NaCl, 10 mM MgCl2	2576	0.327±0.006	0.14±0.01
				0.72±0.02	0.21±0.03
				0.847±0.004	0.10±0.02
		10 mM NaCl, 10 mM MgCl2, 1 mM DAP	845	0.37±0.01	0.12±0.03
				0.72±0.04	0.18±0.05
				0.822±0.003	0.09±0.01
	Figure 6B	10 mM NaCl	562	0.401±0.006	0.11±0.01
				0.619±0.005	0.15±0.01
		10 mM NaCl, 10 mM MgCl2	511	0.37±0.01	0.14±0.03
				0.660±0.004	0.165±0.009
		10 mM NaCl, 10 mM MgCl2, 1 mM DAP	712	0.37±0.01	0.06±0.02
				0.69±0.01	0.23±0.03
				0.838±0.001	0.067±0.004
	Supp Fig S1	10 mM NaCl	998	0.353±0.001	0.127±0.003
		10 mM NaCl, 1 µM MgCl2	848	0.292±0.005	0.08±0.01
				0.458±0.008	0.19±0.02
		10 mM NaCl, 25 µM MgCl2	1000	0.34±0.006	0.09±0.01
				0.514±0.006	016±0.01
		10 mM NaCl, 1 mM MgCl2	995	0.376±0.006	0.09±0.02
				0.51±0.01	0.20±0.02
		10 mM NaCl, 10 mM MgCl2	1000	0.604±0.002	0.183±0.004
	Supp Fig S2	10 mM NaCl, 10 mM MgCl2, 50 µM Adenine	456	0.496±0.005	0.20±0.01
				0.93±0.01	0.05±0.02
		10 mM NaCl, 10 mM MgCl2, 2.5 mM Adenine	489	0.556±0.005	0.17±0.01
				0.936±0.001	0.046±0.002
		10 mM NaCl, 1 µM MgCl2, 50 µM DAP	576	0.507±0.005	0.16±0.01
				0.927±0.001	0.049±0.002
	Supp Fig S3	10 mM NaCl	1000	0.353±0.001	0.127±0.003
		10 mM NaCl, 10 mM MgCl2	1000	0.604±0.002	0.183±0.004
		10 mM NaCl, 10 mM MgCl2, 1 mM DAP	1000	0.73±0.02	0.26±0.05
				0.923±0.001	0.064±0.002
	Supp Fig S4	10 mM NaCl	998	0.353±0.001	0.127±0.003
		10 mM NaCl, 1 mM DAP	1000	0.325±0.002	0.141±0.004
	Supp Fig S5	10 mM NaCl	602	0.346±0.002	0.161±0.005
		10 mM NaCl, 10 mM MgCl2	551	0.423±0.001	0.138±0.004
		10 mM NaCl, 10 mM MgCl2, 1 mM DAP	461	0.44±0.02	0.16±0.04
				0.891±0.002	0.083±0.005
	Supp Fig S7	200 mM NaCl, 3 M urea	790	0.352±0.006	0.098±0.005
				0.450±0.005	0.106±0.009
		200 mM NaCl, 3 M urea, 10 µM adenine	904	0.324±0.006	0.095±0.008
				0.42±0.01	0.12±0.01
				0.85±0.02	0.132±0.004
		200 mM NaCl, 3 M urea, 100 µM adenine	908	0.314±0.004	0.11±0.01
				0.441±0.006	0.085±0.009
				0.897±0.002	0.069±0.007
		200 mM NaCl, 3 M urea, 500 µM adenine	919	0.321±0.007	0.12±0.01
				0.420±0.008	0.11±0.02
				0.883±0.002	0.095±0.001
